# Supplementary material for: Vaccinating Children against SARS-CoV-2: A Literature Review and Survey of International Experts to Assess Safety, Efficacy and Perceptions of Vaccine Use in Children
Source: Vaccines (Basel). 2022 Dec 29;11(1):78. doi: 10.3390/vaccines11010078 (PMC9862079; doi:10.3390/vaccines11010078)
Supplement: Supplementary file 1 [file vaccines-11-00078-s001.zip]

Archive with 1 entries (1 files):
- vaccines-2001635-supplementary.pdf
